# Supplementary material for: Wnt target gene activation requires β-catenin separation into biomolecular condensates
Source: PLoS Biol. 2024 Sep 24;22(9):e3002368. doi: 10.1371/journal.pbio.3002368 (PMC11460698; doi:10.1371/journal.pbio.3002368)
Supplement: S1 Table — (XLSX) [file pbio.3002368.s020.xlsx]

## Sheet: Sheet1
Endogenous qRT-PCR Primers
Primer Name	Sequence (5' - 3')
Axin2 Forward	CTGGCTTTGGTGAACTGTTG
Axin2 Reverse	AGTTGCTCACAGCCAAGACA
Sp5 Forward	GAAACAGTGCTCGGGTTTTC
Sp5 Reverse	TAGCTCTGCATGGAGCTGAA
β-actin Forward	CATGTACGTTGCTATCCAGGC
β-actin Reverse	CTCCTTAATGTCACGCACGAT
18S Forward	GTAACCCGTTGAACCCCATT
18S Reverse	CCATCCAATCGGTAGTAGCG
Notum Forward	ACAGGGATCCTGTCCTCACA
Notum Reverse	CTCCAAACATCACTGGAGCA
