# Supplementary material for: Wnt target gene activation requires β-catenin separation into biomolecular condensates
Source: PLoS Biol. 2024 Sep 24;22(9):e3002368. doi: 10.1371/journal.pbio.3002368 (PMC11460698; doi:10.1371/journal.pbio.3002368)
Supplement: S1 Data — (XLSX) [file pbio.3002368.s021.xlsx]

## Sheet: Figure 2
Figure 2F - colocalization measurements
Axis [m]	Channel 1/ROI1	Channel 2/ROI1		Channel 1 = mCherry fluorescent measurements
0	639.595	658.373		Channel 2 = GFP fluorescent measurements
1.50527133745207E-07	678.646	696.921
3.01054267490414E-07	718.847	749.897
4.51581401235622E-07	779.904	826.339
6.02108534980829E-07	840.121	896.165
7.52635668726036E-07	936.555	1004.73
9.03162802471243E-07	1048.13	1150.85
1.05368993621645E-06	1225.8	1357.44
1.20421706996166E-06	1508.68	1631.2
1.35474420370687E-06	1799.67	2005.15
1.50527133745207E-06	2048.81	2428.06
1.65579847119728E-06	2253.57	2806.88
1.80632560494249E-06	2420.22	3124.86
1.95685273868769E-06	2544.6	3367.58
2.1073798724329E-06	2644.22	3562.02
2.25790700617811E-06	2718.01	3713.52
2.40843413992332E-06	2767.14	3827.43
2.55896127366852E-06	2830.32	3913.47
2.70948840741373E-06	2849.92	3964.1
2.86001554115894E-06	2900.19	3996.1
3.01054267490415E-06	2880.42	4028.18
3.16106980864935E-06	2816.65	4052.32
3.31159694239456E-06	2770.35	4028.08
3.46212407613977E-06	2711.92	4004.11
3.61265120988498E-06	2654.05	3918.98
3.76317834363018E-06	2558.91	3817.67
3.91370547737539E-06	2424.75	3671.19
4.0642326111206E-06	2288.72	3480.07
4.21475974486581E-06	2103.46	3229.27
4.36528687861101E-06	1858.54	2859.73
4.51581401235622E-06	1530.98	2402.96
4.66634114610143E-06	1208.18	1955.45
4.81686827984664E-06	1035.61	1528.39
4.96739541359184E-06	894.272	1268.55
5.11792254733705E-06	803.544	1087.13
5.26844968108226E-06	743.679	965.063
5.41897681482747E-06	700.922	873.585
5.56950394857267E-06	671.58	823.199
5.72003108231788E-06	644.337	772.534
Figure 2G - colocalization measurements
Axis [m]	Channel 1/ROI1	Channel 2/ROI1
0	855.33	918.036
1.50527058048891E-07	879.263	940.438
3.01054116097783E-07	891.887	1020.34
4.51581174146674E-07	954.107	1127
6.02108232195566E-07	1016.51	1302.75
7.52635290244457E-07	1192.15	1579.91
9.03162348293349E-07	1425.45	1959.09
1.05368940634224E-06	1616.1	2407.89
1.20421646439113E-06	1772.22	2792.43
1.35474352244002E-06	1887.23	3082.12
1.50527058048891E-06	1994.81	3314.59
1.65579763853781E-06	2078.38	3498.98
1.8063246965867E-06	2126.54	3650.15
1.95685175463559E-06	2172.02	3768.4
2.10737881268448E-06	2194.98	3850.58
2.25790587073337E-06	2205.63	3886.8
2.40843292878226E-06	2212.45	3911.51
2.55895998683115E-06	2213.83	3896.04
2.70948704488005E-06	2182.62	3861.53
2.86001410292894E-06	2133.54	3800.77
3.01054116097783E-06	2067.91	3686.75
3.16106821902672E-06	1987.34	3538.66
3.31159527707561E-06	1877.2	3288.6
3.4621223351245E-06	1729.03	2970.11
3.61264939317339E-06	1493.55	2574.84
3.76317645122228E-06	1239.34	2128.15
3.91370350927118E-06	1098.48	1734.73
4.06423056732007E-06	1022.25	1454.36
4.21475762536896E-06	966.327	1287.83
4.36528468341785E-06	923.391	1171.11
4.51581174146674E-06	903.224	1081.51
4.66633879951564E-06	871.607	1021.8
4.81686585756453E-06	872.799	984.531
4.96739291561342E-06	853.776	950.716
5.11791997366231E-06	844.477	918.674
5.2684470317112E-06	823.524	888.65
5.41897408976009E-06	821.732	882.077
5.56950114780899E-06	809.871	855.296
5.72002820585788E-06	810.978	851.202
Figure 2H - colocalization measurements
Axis [m]	Channel 1/ROI1	Channel 2/ROI1
0	477.877	892.52
1.50527209419733E-07	479.621	889.002
3.01054418839466E-07	490.617	900.42
4.51581628259199E-07	483.834	918.364
6.02108837678931E-07	483.911	921.081
7.52636047098664E-07	492.06	935.545
9.03163256518397E-07	502.968	942.8
1.05369046593813E-06	502.603	956.205
1.20421767535786E-06	506.49	990.81
1.3547448847776E-06	521.043	1049.06
1.50527209419733E-06	543.055	1128.38
1.65579930361706E-06	571.384	1304.33
1.80632651303679E-06	608.267	1631.65
1.95685372245653E-06	670.296	2054.16
2.10738093187626E-06	796.729	2471.73
2.25790814129599E-06	1002.37	2794.37
2.40843535071573E-06	1198.42	2989.05
2.55896256013546E-06	1366.66	3116.36
2.70948976955519E-06	1493.74	3209.22
2.86001697897492E-06	1583.05	3193.27
3.01054418839466E-06	1618.07	3120.5
3.16107139781439E-06	1617.13	3015.58
3.31159860723412E-06	1557.91	2818.3
3.46212581665385E-06	1490.31	2482.66
3.61265302607359E-06	1376.49	2026.28
3.76318023549332E-06	1191.88	1584.96
3.91370744491305E-06	977.783	1286.23
4.06423465433279E-06	789.332	1133.44
4.21476186375252E-06	678.852	1089.36
4.36528907317225E-06	620.52	1035.38
4.51581628259199E-06	585.633	991.591
4.66634349201172E-06	549.93	961.216
4.81687070143145E-06	533.099	950.59
4.96739791085119E-06	518.817	921.653
5.11792512027092E-06	511.917	907.037
5.26845232969065E-06	501.481	903.488
5.41897953911039E-06	494.769	930.886
5.56950674853012E-06	485.07	910.806
5.72003395794985E-06	485.089	889.659

## Sheet: Figure 3
Figure 3B
Image	% cells with puncta	Mean	Standard Deviation
β-catenin* 1	0.4
β-catenin* 2	0.2
β-catenin* 3	0.6
β-catenin* 4	0.25
β-catenin* 5	0.6
β-catenin* 6	0.571429	0.436905	0.180951
aroN 1	0
aroN 2	0.2
aroN 3	0
aroN 4	0
aroN 5	0
aroN 6	0.166667	0.0611111	0.0952579
aroC 1	0.166667
aroC 2	0
aroC 3	0.111111
aroC 4	0
aroC 5	0
aroC 6	0	0.0462963	0.0738422
aroNC 1	0
aroNC 2	0
aroNC 3	0.2
aroNC 4	0.111111
aroNC 5	0
aroNC 6	0.1	0.0685185	0.0826764

## Sheet: Figure 4
Figure 4A (Left) - TopFlash Luciferase Assay
Sample	RLU (luciferase/renilla)	Mean	Standard Deviation
Negative control 1	1
Negative control 2	1
Negative control 3	1	1	0
β-catenin* 1	116.908
β-catenin* 2	101.997
β-catenin* 3	37.2888	85.398	42.3256
aroN 1	8.5976
aroN 2	7.85006
aroN 3	8.2093	8.21899	0.37386
aroC 1	2.40432
aroC 2	2.50326
aroC 3	2.43456	2.44738	0.0506982
aroNC 1	1.16599
aroNC 2	1.35255
aroNC 3	1.26324	1.26059	0.093304
Fig 4A (Right) - CREAX Luciferase Assay
Sample	RLU (luciferase/renilla)	Mean	Standard Deviation
Negative control 1	0.967902
Negative control 2	1.04687
Negative control 3	0.985229	1	0.0415038
β-catenin* 1	7.46443
β-catenin* 2	8.5635
β-catenin* 3	8.25541	8.09445	0.566942
aroN 1	1.41214
aroN 2	1.65145
aroN 3	1.53105	1.53155	0.119655
aroC 1	1.21584
aroC 2	1.27614
aroC 3	1.33811	1.2767	0.0611352
aroNC 1	0.942247
aroNC 2	1.09797
aroNC 3	1.09274	1.04432	0.0884371
Figure 4B (Top) - TopFlash Western blot quantification
Sample	Signal Ratio (FLAG/tubulin)	Mean	Standard Deviation
Negative control 1	0
Negative control 2	0
Negative control 3	0	0	0
β-catenin* 1	1.39079
β-catenin* 2	1.19293
β-catenin* 3	1.44055	1.34143	0.130984
aroN 1	1.88035
aroN 2	1.9394
aroN 3	1.64841	1.82272	0.153819
aroC 1	1.71304
aroC 2	1.93362
aroC 3	1.92516	1.85727	0.124979
aroNC 1	1.62248
aroNC 2	2.06389
aroNC 3	1.7826	1.82299	0.223461
Figure 4B (Bottom) - CREAX Western blot quantification
Sample	Signal Ratio (FLAG/tubulin)	Mean	Standard Deviation
Negative control 1	0
Negative control 2	0
Negative control 3	0	0	0
β-catenin* 1	0.776283
β-catenin* 2	0.97963
β-catenin* 3	0.645203	0.800372	0.16851
aroN 1	0.897312
aroN 2	1.15695
aroN 3	1.18948	1.08124	0.160119
aroC 1	1.1243
aroC 2	1.02026
aroC 3	1.13237	1.09231	0.0625292
aroNC 1	1.05895
aroNC 2	1.23324
aroNC 3	0.941956	1.07805	0.146578
Figure 4D - IF nuclear localization quantification
Sample	Fluorescent intensity ratio (nucleus/cytosol)	Mean	Standard Deviation
β-catenin* 1	0.710013
β-catenin* 2	0.493765
β-catenin* 3	0.790616
β-catenin* 4	0.917416
β-catenin* 5	0.582874
β-catenin* 6	0.765058
β-catenin* 7	0.768215
β-catenin* 8	0.770854
β-catenin* 9	0.761295
β-catenin* 10	0.57629
β-catenin* 11	0.467109
β-catenin* 12	0.468035
β-catenin* 13	0.746239
β-catenin* 14	0.715965
β-catenin* 15	0.447648
β-catenin* 16	0.45767
β-catenin* 17	0.740056
β-catenin* 18	0.608365
β-catenin* 19	0.482981
β-catenin* 20	0.47703
β-catenin* 21	0.370995
β-catenin* 22	0.313151
β-catenin* 23	0.693568
β-catenin* 24	0.667937
β-catenin* 25	0.603738
β-catenin* 26	0.688874
β-catenin* 27	0.547318
β-catenin* 28	0.679528
β-catenin* 29	0.583304
β-catenin* 30	0.503835	0.613325	0.14423
aroN 1	0.422012
aroN 2	0.377356
aroN 3	0.505926
aroN 4	0.461215
aroN 5	0.766197
aroN 6	0.744863
aroN 7	0.614429
aroN 8	0.577385
aroN 9	0.596694
aroN 10	0.625262
aroN 11	0.418175
aroN 12	0.627046
aroN 13	0.652648
aroN 14	0.428741
aroN 15	0.428506
aroN 16	0.561715
aroN 17	0.496504
aroN 18	0.515284
aroN 19	0.752015
aroN 20	0.602991
aroN 21	0.721591
aroN 22	0.461806
aroN 23	0.461055
aroN 24	0.454899
aroN 25	0.409014
aroN 26	0.644618
aroN 27	0.716684
aroN 28	0.388331
aroN 29	0.722242
aroN 30	0.469704	0.554164	0.122774
aroC 1	0.586721
aroC 2	0.639419
aroC 3	0.515103
aroC 4	0.630779
aroC 5	0.516254
aroC 6	0.64103
aroC 7	0.647174
aroC 8	0.717994
aroC 9	0.726185
aroC 10	0.575229
aroC 11	0.713662
aroC 12	0.564366
aroC 13	0.6522
aroC 14	0.626377
aroC 15	0.671297
aroC 16	0.440926
aroC 17	0.558408
aroC 18	0.488941
aroC 19	0.662292
aroC 20	0.755213
aroC 21	0.810394
aroC 22	0.967607
aroC 23	0.771081
aroC 24	0.692468
aroC 25	0.760463
aroC 26	0.798535
aroC 27	0.601678
aroC 28	0.657014
aroC 29	0.987098
aroC 30	0.456143	0.661068	0.129401
aroNC 1	0.722064
aroNC 2	0.632332
aroNC 3	0.519036
aroNC 4	0.655634
aroNC 5	0.709403
aroNC 6	0.667769
aroNC 7	0.590095
aroNC 8	0.690493
aroNC 9	0.832147
aroNC 10	0.788185
aroNC 11	0.570923
aroNC 12	0.58442
aroNC 13	0.67572
aroNC 14	0.753985
aroNC 15	0.724675
aroNC 16	0.570317
aroNC 17	0.585932
aroNC 18	0.677177
aroNC 19	0.990766
aroNC 20	0.561899
aroNC 21	0.816954
aroNC 22	0.811879
aroNC 23	0.636738
aroNC 24	0.595951
aroNC 25	0.612042
aroNC 26	0.630129
aroNC 27	0.542925
aroNC 28	0.748393
aroNC 29	0.680405
aroNC 30	0.72119	0.676653	0.10365
Figure 4F - Nuclear Fractionation Western blot quantification
Sample	Signal ratio (FLAG/tubulin)	Mean	Standard Deviation
WCL β-catenin* 1	0.688261
WCL β-catenin* 2	0.963869
WCL β-catenin* 3	0.805915	0.819348	0.138294
WCL aroNC 1	1.012
WCL aroNC 2	1.22569
WCL aroNC 3	1.22796	1.15522	0.124034
CF β-catenin* 1	0.621422
CF β-catenin* 2	1.07208
CF β-catenin* 3	1.15969	0.951066	0.288822
CF aroNC 1	0.877517
CF aroNC 2	1.21451
CF aroNC 3	1.52272	1.20492	0.322709
NF β-catenin* 1	0.146549
NF β-catenin* 2	0.393453
NF β-catenin* 3	0.270924	0.270309	0.123453
NF aroNC 1	0.454886
NF aroNC 2	0.667908
NF aroNC 3	0.315241	0.479345	0.177601

## Sheet: Figure 5
Figure 5A - Sp5 qPCR
Sample	Relative mRNA (gene of interest/housekeeping)	Mean	Standard Deviation
β-catenin*, no DOX 1	0.846895
β-catenin*, no DOX 2	1.09789
β-catenin*, no DOX 3	1.07551	1.00676	0.138901
β-catenin*, DOX 1	3.79383
β-catenin*, DOX 2	2.97937
β-catenin*, DOX 3	3.20013	3.32444	0.421221
aroN, no DOX 1	0.965008
aroN, no DOX 2	0.975638
aroN, no DOX 3	1.06214	1.00093	0.0532748
aroN, DOX 1	2.9227
aroN, DOX 2	3.4454
aroN, DOX 3	2.4121	2.92673	0.516661
aroC, no DOX 1	0.934754
aroC, no DOX 2	0.843731
aroC, no DOX 3	1.26794	1.01547	0.223328
aroC, DOX 1	2.37598
aroC, DOX 2	1.0621
aroC, DOX 3	0.972716	1.47027	0.785647
aroNC, no DOX 1	0.971095
aroNC, no DOX 2	0.885147
aroNC, no DOX 3	1.16338	1.00654	0.142465
aroNC, DOX 1	1.69093
aroNC, DOX 2	1.78776
aroNC, DOX 3	1.608	1.69556	0.0899686
Figure 5A - Axin2 qPCR
Sample	Relative mRNA (gene of interest/housekeeping)	Mean	Standard Deviation
β-catenin*, no DOX 1	0.895325
β-catenin*, no DOX 2	0.840389
β-catenin*, no DOX 3	1.32904	1.02159	0.267678
β-catenin*, DOX 1	3.48826
β-catenin*, DOX 2	3.66583
β-catenin*, DOX 3	3.67516	3.60975	0.105313
aroN, no DOX 1	1.02309
aroN, no DOX 2	1.02509
aroN, no DOX 3	0.953507	1.00056	0.0407632
aroN, DOX 1	5.32618
aroN, DOX 2	5.33273
aroN, DOX 3	4.41395	5.02429	0.528578
aroC, no DOX 1	1.02106
aroC, no DOX 2	0.930647
aroC, no DOX 3	1.05236	1.00136	0.0632027
aroC, DOX 1	2.40949
aroC, DOX 2	3.32483
aroC, DOX 3	2.77084	2.83505	0.461039
aroNC, no DOX 1	1.22603
aroNC, no DOX 2	0.788299
aroNC, no DOX 3	1.03468	1.01634	0.219442
aroNC, DOX 1	1.89694
aroNC, DOX 2	1.32828
aroNC, DOX 3	1.25824	1.49449	0.350289
Figure 5A - hNotum qPCR
Sample	Relative mRNA (gene of interest/housekeeping)	Mean	Standard Deviation
β-catenin*, no DOX 1	0.975188
β-catenin*, no DOX 2	0.945526
β-catenin*, no DOX 3	1.08452	1.00175	0.0732047
β-catenin*, DOX 1	2.55672
β-catenin*, DOX 2	3.14197
β-catenin*, DOX 3	2.18626	2.62831	0.481862
aroN, no DOX 1	1.00198
aroN, no DOX 2	1.00908
aroN, no DOX 3	0.98905	1.00003	0.0101542
aroN, DOX 1	2.75601
aroN, DOX 2	3.84612
aroN, DOX 3	3.36204	3.32139	0.546191
aroC, no DOX 1	0.910197
aroC, no DOX 2	0.980931
aroC, no DOX 3	1.12002	1.00372	0.106751
aroC, DOX 1	1.28004
aroC, DOX 2	1.06323
aroC, DOX 3	0.977681	1.10698	0.155854
aroNC, no DOX 1	1.16284
aroNC, no DOX 2	0.709851
aroNC, no DOX 3	1.21147	1.02805	0.276643
aroNC, DOX 1	1.23356
aroNC, DOX 2	2.16275
aroNC, DOX 3	1.33118	1.57583	0.510625
Figure 5C - qPCR expression Western Blot quantification
Sample	Relative mRNA (gene of interest/housekeeping)	Mean	Standard Deviation
β-catenin*, no DOX 1	0
β-catenin*, no DOX 2	0
β-catenin*, no DOX 3	0	0	0
β-catenin*, DOX 1	0.466653
β-catenin*, DOX 2	1.08838
β-catenin*, DOX 3	0.990199	0.84841	0.334236
aroN, no DOX 1	0
aroN, no DOX 2	0
aroN, no DOX 3	0	0	0
aroN, DOX 1	0.542012
aroN, DOX 2	1.35143
aroN, DOX 3	0.642189	0.845209	0.441248
aroC, no DOX 1	0
aroC, no DOX 2	0
aroC, no DOX 3	0	0	0
aroC, DOX 1	0.841658
aroC, DOX 2	1.24392
aroC, DOX 3	0.64738	0.910987	0.304254
aroNC, no DOX 1	0
aroNC, no DOX 2	0
aroNC, no DOX 3	0	0	0
aroNC, DOX 1	1.13203
aroNC, DOX 2	1.26907
aroNC, DOX 3	1.54261	1.31457	0.209038

## Sheet: Figure 6
Figure 6C - Fly eye size quantification
Sample	Eye size (px^2)	Mean	Standard Deviation
GMR::+ 1	66841
GMR::+ 2	69585
GMR::+ 3	70492
GMR::+ 4	68067
GMR::+ 5	69332
GMR::+ 6	67932
GMR::+ 7	68311
GMR::+ 8	70544	68888	1315.25
GMR::Arm* 1	44768
GMR::Arm* 2	39305
GMR::Arm* 3	40384
GMR::Arm* 4	40553
GMR::Arm* 5	46217
GMR::Arm* 6	42840
GMR::Arm* 7	38850
GMR::Arm* 8	38898	41476.9	2815.12
GMR::aroN 1	58473
GMR::aroN 2	61715
GMR::aroN 3	58161
GMR::aroN 4	66806
GMR::aroN 5	55319
GMR::aroN 6	64480
GMR::aroN 7	63030
GMR::aroN 8	60456	61055	3731.01
GMR::aroNcons 1	54487
GMR::aroNcons 2	54592
GMR::aroNcons 3	57706
GMR::aroNcons 4	64024
GMR::aroNcons 5	54442
GMR::aroNcons 6	52998
GMR::aroNcons 7	58167
GMR::aroNcons 8	59129	56943.1	3593.18
GMR::aroC 1	55272
GMR::aroC 2	54100
GMR::aroC 3	55068
GMR::aroC 4	58149
GMR::aroC 5	51330
GMR::aroC 6	67003
GMR::aroC 7	59861
GMR::aroC 8	58706	57436.1	4754.42
GMR::aroCcons 1	54257
GMR::aroCcons 2	56067
GMR::aroCcons 3	41777
GMR::aroCcons 4	55993
GMR::aroCcons 5	54100
GMR::aroCcons 6	57087
GMR::aroCcons 7	52859
GMR::aroCcons 8	64824	54620.5	6354.22
GMR::aroNC 1	59268
GMR::aroNC 2	55287
GMR::aroNC 3	55272
GMR::aroNC 4	56187
GMR::aroNC 5	54812
GMR::aroNC 6	57679
GMR::aroNC 7	56537
GMR::aroNC 8	56265	56413.4	1462.63

## Sheet: Figure 7
Figure 7B - Reporter activity quantification
Sample	Norm. Fluorescent Intensity (reporter/endogenous)	Mean	Standard Deviation
DPP::+ 1	0.529459
DPP::+ 2	0.407235
DPP::+ 3	0.533896	0.490197	0.0718812
DPP::Arm* 1	1.15786
DPP::Arm* 2	1.00678
DPP::Arm* 3	1.13164
DPP::Arm* 4	1.04954	1.08645	0.0703581
DPP:aroN 1	0.906632
DPP:aroN 2	0.826929
DPP:aroN 3	0.92749
DPP:aroN 4	0.853589	0.87866	0.0464451
DPP:aroNcons 1	0.825294
DPP:aroNcons 2	0.877545
DPP:aroNcons 3	0.843056
DPP:aroNcons 4	0.807646	0.838385	0.0298417
DPP::aroC 1	0.615661
DPP::aroC 2	0.580376
DPP::aroC 3	0.656815
DPP::aroC 4	0.692549	0.63635	0.0487793
DPP::aroCcons 1	0.740123
DPP::aroCcons 2	0.708101
DPP::aroCcons 3	0.723858
DPP::aroCcons 4	0.704459	0.719135	0.0163293
DPP::aroNC 1	0.633893
DPP::aroNC 2	0.66332
DPP::aroNC 3	0.593164
DPP::aroNC 4	0.746341	0.65918	0.0648376

## Sheet: Figure 10
Figure 10A - TopFlash Luciferase reporter data
Sample	RLU (luciferase/renilla)	Mean	Standard Deviation
Negative control 1	1.11107
Negative control 2	0.925753
Negative control 3	0.96318	1	0.0979906
β-catenin* 1	23.9884
β-catenin* 2	27.5878
β-catenin* 3	21.513	24.363	3.05468
ΔN 1	4.95648
ΔN 2	4.3667
ΔN 3	3.67903	4.33407	0.639348
Sept4 1	17.3089
Sept4 2	15.3749
Sept4 3	12.7754	15.1531	2.2749
aroSept4 1	1.71275
aroSept4 2	1.85572
aroSept4 3	2.4313	1.99992	0.380362
SNX18 1	25.0975
SNX18 2	36.0293
SNX18 3	20.3866	27.1711	8.02489
aroSNX18 1	2.53392
aroSNX18 2	3.15442
aroSNX18 3	2.69144	2.79326	0.322537
Figure 10B - Western blot quantification data
Sample	Signal Ratio (FLAG/tubulin)	Mean	Standard Deviation
Negative control 1	0
Negative control 2	0
Negative control 3	0	0	0
β-catenin* 1	1.19041
β-catenin* 2	1.17524
β-catenin* 3	1.32959	1.23174	0.0850726
ΔN 1	0.79577
ΔN 2	0.974135
ΔN 3	0.825986	0.865297	0.0954596
Sept4 1	1.13212
Sept4 2	1.69242
Sept4 3	1.84503	1.55652	0.375384
aroSept4 1	0.723911
aroSept4 2	0.922779
aroSept4 3	0.703326	0.783339	0.121197
SNX18 1	1.30192
SNX18 2	1.16813
SNX18 3	1.27238	1.24748	0.0702829
aroSNX18 1	0.864806
aroSNX18 2	1.01682
aroSNX18 3	0.793307	0.891646	0.11415
Figure 10D - Fly eye quantification data
Sample	Eye size (px^2)	Mean	Standard Deviation
GMR::+ 1	100900
GMR::+ 2	88415
GMR::+ 3	91462
GMR::+ 4	86821
GMR::+ 5	87169
GMR::+ 6	96390
GMR::+ 7	113482
GMR::+ 8	79579
GMR::+ 9	81701	91768.8	10506.7
GMR::Arm* 1	34772
GMR::Arm* 2	54828
GMR::Arm* 3	40960
GMR::Arm* 4	35484
GMR::Arm* 5	28267
GMR::Arm* 6	30554
GMR::Arm* 7	40781
GMR::Arm* 8	41767
GMR::Arm* 9	36597	38223.3	7764.59
GMR::ΔN 1	82982
GMR::ΔN 2	90347
GMR::ΔN 3	103522
GMR::ΔN 4	95810
GMR::ΔN 5	80809
GMR::ΔN 6	89787
GMR::ΔN 7	81390
GMR::ΔN 8	86611
GMR::ΔN 9	82625	88209.2	7596.37
GMR::Sept4 1	67294
GMR::Sept4 2	66549
GMR::Sept4 3	67392
GMR::Sept4 4	55819
GMR::Sept4 5	69616
GMR::Sept4 6	64678
GMR::Sept4 7	65274
GMR::Sept4 8	60833
GMR::Sept4 9	68928	65153.7	4355.18
GMR::aroSept4 1	83879
GMR::aroSept4 2	83304
GMR::aroSept4 3	76595
GMR::aroSept4 4	79154
GMR::aroSept4 5	85478
GMR::aroSept4 6	87812
GMR::aroSept4 7	83673
GMR::aroSept4 8	88649
GMR::aroSept4 9	89243	84198.6	4248.34

## Sheet: Figure S1
Figure S1A - IUPRED B-catenin
Position	IUPRED Score	Anchor Score
1	0.5017	0.5974
2	0.4725	0.6033
3	0.4685	0.6105
4	0.4409	0.6242
5	0.5017	0.6361
6	0.5854	0.6481
7	0.6375	0.6692
8	0.6482	0.6794
9	0.6427	0.6824
10	0.6269	0.6868
11	0.6183	0.692
12	0.5901	0.7036
13	0.6136	0.7107
14	0.6227	0.7161
15	0.4979	0.717
16	0.5342	0.716
17	0.5254	0.7097
18	0.6227	0.6992
19	0.6712	0.6948
20	0.5296	0.7014
21	0.5342	0.7091
22	0.5342	0.7164
23	0.5707	0.7141
24	0.6043	0.7139
25	0.5577	0.7161
26	0.5382	0.7085
27	0.494	0.705
28	0.4801	0.7045
29	0.4619	0.7102
30	0.4766	0.7103
31	0.5017	0.7013
32	0.5254	0.6818
33	0.562	0.6625
34	0.6089	0.6503
35	0.5992	0.6374
36	0.6322	0.6209
37	0.6183	0.6081
38	0.6043	0.5966
39	0.5758	0.5782
40	0.5807	0.5535
41	0.712	0.5315
42	0.8279	0.5174
43	0.8313	0.5166
44	0.853	0.5131
45	0.8681	0.5037
46	0.9287	0.4976
47	0.8872	0.489
48	0.8991	0.4836
49	0.8966	0.4757
50	0.9106	0.4756
51	0.9168	0.4767
52	0.8741	0.4827
53	0.805	0.4887
54	0.7331	0.4948
55	0.7163	0.5049
56	0.5901	0.5243
57	0.712	0.5406
58	0.7209	0.5543
59	0.7209	0.5631
60	0.6043	0.5834
61	0.5992	0.6014
62	0.5951	0.6204
63	0.5493	0.6322
64	0.422	0.6423
65	0.4017	0.6446
66	0.3872	0.6441
67	0.391	0.6347
68	0.4619	0.6251
69	0.3807	0.6226
70	0.3566	0.625
71	0.374	0.6157
72	0.2849	0.6079
73	0.3599	0.6008
74	0.4256	0.5938
75	0.5254	0.5787
76	0.4119	0.5699
77	0.4864	0.5644
78	0.4292	0.5655
79	0.4256	0.5687
80	0.4186	0.5681
81	0.494	0.5647
82	0.5055	0.5592
83	0.494	0.5484
84	0.4292	0.5387
85	0.5342	0.5269
86	0.5017	0.5212
87	0.4685	0.5155
88	0.4149	0.5074
89	0.3087	0.4968
90	0.4017	0.489
91	0.4441	0.4855
92	0.4292	0.4793
93	0.4369	0.4769
94	0.4369	0.4808
95	0.4541	0.4879
96	0.4476	0.497
97	0.5017	0.505
98	0.5342	0.5128
99	0.4864	0.5169
100	0.5211	0.5195
101	0.5254	0.5203
102	0.5533	0.5171
103	0.5533	0.5182
104	0.4507	0.5183
105	0.5342	0.515
106	0.5098	0.5114
107	0.5098	0.5094
108	0.5456	0.5048
109	0.6375	0.5037
110	0.7629	0.5026
111	0.7369	0.5011
112	0.6375	0.4994
113	0.6427	0.4982
114	0.7369	0.4976
115	0.6227	0.4956
116	0.5707	0.4907
117	0.5901	0.4868
118	0.6851	0.4841
119	0.6712	0.48
120	0.7755	0.4747
121	0.6991	0.4722
122	0.5992	0.4719
123	0.5901	0.472
124	0.5901	0.4729
125	0.6906	0.4743
126	0.5854	0.4737
127	0.5419	0.4727
128	0.5807	0.47
129	0.4864	0.4682
130	0.374	0.4677
131	0.384	0.4677
132	0.2884	0.465
133	0.3529	0.4594
134	0.3566	0.456
135	0.3704	0.4518
136	0.4119	0.4472
137	0.4507	0.4445
138	0.3599	0.442
139	0.3019	0.4397
140	0.3053	0.437
141	0.2988	0.4344
142	0.3019	0.4322
143	0.2884	0.4306
144	0.3249	0.4283
145	0.3321	0.4256
146	0.2752	0.4231
147	0.3356	0.4214
148	0.391	0.419
149	0.3019	0.4166
150	0.2884	0.4143
151	0.3807	0.4098
152	0.3774	0.4061
153	0.4831	0.4051
154	0.4864	0.4034
155	0.4831	0.4037
156	0.3983	0.4026
157	0.3599	0.4036
158	0.2752	0.4032
159	0.3631	0.4035
160	0.384	0.4062
161	0.3529	0.4113
162	0.3215	0.4157
163	0.2817	0.4204
164	0.3286	0.4212
165	0.2292	0.4218
166	0.2224	0.4187
167	0.3117	0.4174
168	0.2258	0.4137
169	0.2292	0.4114
170	0.3117	0.4094
171	0.391	0.4062
172	0.3948	0.4031
173	0.3529	0.3995
174	0.3356	0.3964
175	0.3321	0.3969
176	0.3356	0.3969
177	0.3704	0.4002
178	0.3426	0.4001
179	0.3704	0.4007
180	0.3631	0.4032
181	0.3631	0.4045
182	0.4256	0.4044
183	0.4619	0.4052
184	0.4901	0.4042
185	0.4582	0.4028
186	0.5296	0.4005
187	0.4801	0.4009
188	0.374	0.4
189	0.3872	0.401
190	0.391	0.4011
191	0.3948	0.3998
192	0.3529	0.3973
193	0.3426	0.3962
194	0.3872	0.396
195	0.391	0.3978
196	0.3983	0.4025
197	0.3948	0.4068
198	0.3529	0.41
199	0.4652	0.4151
200	0.5098	0.4206
201	0.4652	0.4254
202	0.4725	0.4292
203	0.3599	0.4314
204	0.3566	0.4248
205	0.3631	0.4174
206	0.4256	0.4116
207	0.4292	0.4069
208	0.374	0.4032
209	0.4831	0.4014
210	0.5758	0.4005
211	0.4685	0.4022
212	0.4652	0.4051
213	0.5176	0.4061
214	0.5211	0.4099
215	0.5139	0.4153
216	0.5296	0.4222
217	0.5098	0.4304
218	0.4087	0.4262
219	0.391	0.4165
220	0.3392	0.4115
221	0.2328	0.4053
222	0.1583	0.4009
223	0.1528	0.3954
224	0.2193	0.3925
225	0.2094	0.3955
226	0.2364	0.4064
227	0.1476	0.4247
228	0.1731	0.4272
229	0.2164	0.4061
230	0.1323	0.3842
231	0.0817	0.3658
232	0.1373	0.3489
233	0.1092	0.331
234	0.0592	0.3129
235	0.0531	0.2953
236	0.0494	0.2853
237	0.0543	0.2851
238	0.0356	0.2919
239	0.0646	0.291
240	0.107	0.2936
241	0.0851	0.291
242	0.0929	0.2882
243	0.0929	0.2819
244	0.0506	0.2692
245	0.0414	0.2533
246	0.0231	0.2331
247	0.0244	0.2111
248	0.0463	0.183
249	0.0223	0.1561
250	0.0287	0.1385
251	0.0543	0.121
252	0.0483	0.1074
253	0.0275	0.094
254	0.0214	0.0811
255	0.038	0.0745
256	0.0398	0.0694
257	0.0454	0.0718
258	0.0349	0.0734
259	0.0443	0.0742
260	0.0433	0.0763
261	0.0334	0.075
262	0.0414	0.0733
263	0.0463	0.0714
264	0.1007	0.0734
265	0.1048	0.077
266	0.1048	0.0742
267	0.1759	0.0716
268	0.1702	0.0623
269	0.1028	0.0556
270	0.1731	0.0518
271	0.1671	0.0471
272	0.1251	0.0442
273	0.1373	0.0419
274	0.1759	0.0404
275	0.1759	0.0365
276	0.1028	0.0333
277	0.1092	0.0328
278	0.1007	0.0332
279	0.107	0.0354
280	0.1399	0.0383
281	0.0909	0.0403
282	0.1184	0.0425
283	0.0734	0.0441
284	0.0662	0.047
285	0.0494	0.0499
286	0.0454	0.0526
287	0.0581	0.0556
288	0.0605	0.0575
289	0.0662	0.0578
290	0.0646	0.0575
291	0.0364	0.0561
292	0.0364	0.0562
293	0.0253	0.0536
294	0.0235	0.0515
295	0.0235	0.0482
296	0.0227	0.0456
297	0.0372	0.0463
298	0.0372	0.0458
299	0.0372	0.0441
300	0.0405	0.043
301	0.0364	0.0405
302	0.0581	0.0383
303	0.032	0.0366
304	0.0349	0.0374
305	0.0313	0.0372
306	0.0227	0.0377
307	0.0327	0.0375
308	0.0313	0.0365
309	0.03	0.0351
310	0.0269	0.0349
311	0.0592	0.0347
312	0.1007	0.0346
313	0.078	0.0334
314	0.0817	0.0321
315	0.0851	0.0308
316	0.1137	0.0307
317	0.1048	0.0293
318	0.0835	0.0295
319	0.078	0.0302
320	0.078	0.0317
321	0.038	0.0335
322	0.0398	0.0352
323	0.0218	0.0383
324	0.0424	0.0445
325	0.0817	0.0517
326	0.0888	0.0597
327	0.0888	0.0698
328	0.0605	0.0897
329	0.0631	0.1082
330	0.0662	0.1262
331	0.0676	0.1456
332	0.0568	0.1666
333	0.0356	0.1908
334	0.0258	0.2152
335	0.0463	0.2322
336	0.0473	0.2511
337	0.0253	0.2674
338	0.0483	0.2769
339	0.0405	0.2658
340	0.0218	0.2574
341	0.0209	0.2515
342	0.0364	0.2445
343	0.038	0.2325
344	0.0704	0.2219
345	0.0765	0.2124
346	0.0605	0.2055
347	0.0568	0.197
348	0.0631	0.1896
349	0.1275	0.1858
350	0.1028	0.1875
351	0.0967	0.1908
352	0.0948	0.1931
353	0.0719	0.2007
354	0.1092	0.2084
355	0.1476	0.2149
356	0.0929	0.2204
357	0.1323	0.2241
358	0.1323	0.2312
359	0.1399	0.2367
360	0.1298	0.244
361	0.2129	0.2492
362	0.2258	0.2567
363	0.2645	0.2711
364	0.2503	0.2748
365	0.2503	0.2805
366	0.2193	0.2864
367	0.1759	0.2903
368	0.2064	0.2989
369	0.2752	0.299
370	0.268	0.2958
371	0.2064	0.2805
372	0.1424	0.2715
373	0.087	0.2706
374	0.1115	0.261
375	0.0676	0.2584
376	0.0851	0.2589
377	0.1449	0.2571
378	0.0948	0.256
379	0.1528	0.2495
380	0.1554	0.2524
381	0.2002	0.2607
382	0.1671	0.2848
383	0.1643	0.3021
384	0.1373	0.2984
385	0.1424	0.2959
386	0.1528	0.2911
387	0.1449	0.2793
388	0.1852	0.2767
389	0.2645	0.273
390	0.2575	0.2691
391	0.1702	0.2622
392	0.1852	0.2576
393	0.2609	0.2435
394	0.3566	0.2323
395	0.2715	0.2355
396	0.2918	0.2449
397	0.2918	0.2488
398	0.2034	0.2632
399	0.2034	0.2692
400	0.2034	0.2716
401	0.1914	0.2803
402	0.2364	0.283
403	0.2817	0.2763
404	0.1823	0.2748
405	0.1914	0.2718
406	0.1373	0.2625
407	0.0851	0.2485
408	0.0929	0.2439
409	0.0646	0.2205
410	0.0473	0.1961
411	0.0398	0.1789
412	0.0662	0.1578
413	0.0605	0.1416
414	0.0364	0.131
415	0.0349	0.1226
416	0.0631	0.1157
417	0.0555	0.1114
418	0.0555	0.1068
419	0.0494	0.0959
420	0.0888	0.095
421	0.0967	0.0945
422	0.0555	0.0954
423	0.0531	0.0986
424	0.0531	0.0993
425	0.0985	0.0952
426	0.0765	0.0928
427	0.0948	0.0958
428	0.0948	0.0978
429	0.0473	0.0968
430	0.0888	0.1051
431	0.0719	0.1114
432	0.0851	0.1212
433	0.0851	0.1274
434	0.0851	0.1333
435	0.1476	0.1456
436	0.1275	0.1627
437	0.0734	0.1732
438	0.0835	0.1712
439	0.0817	0.1692
440	0.1528	0.1822
441	0.1007	0.1943
442	0.0581	0.2058
443	0.1048	0.2195
444	0.087	0.2384
445	0.0799	0.2539
446	0.0851	0.2676
447	0.107	0.2826
448	0.1399	0.2978
449	0.2034	0.3158
450	0.2129	0.3327
451	0.2164	0.3401
452	0.2988	0.3403
453	0.3356	0.334
454	0.3117	0.3253
455	0.3182	0.3152
456	0.2064	0.3047
457	0.2094	0.2949
458	0.2129	0.2837
459	0.2783	0.2768
460	0.2849	0.2751
461	0.2002	0.2784
462	0.268	0.2818
463	0.346	0.2887
464	0.346	0.2983
465	0.3807	0.3101
466	0.384	0.3203
467	0.3872	0.3388
468	0.3566	0.3557
469	0.3529	0.368
470	0.3117	0.3836
471	0.374	0.3929
472	0.3704	0.3949
473	0.3667	0.3948
474	0.3053	0.3929
475	0.268	0.3903
476	0.3631	0.3826
477	0.3807	0.3785
478	0.4186	0.3731
479	0.4087	0.3707
480	0.4051	0.372
481	0.3149	0.3669
482	0.4256	0.3643
483	0.3494	0.3671
484	0.2849	0.3748
485	0.2193	0.3837
486	0.2129	0.3952
487	0.1424	0.4136
488	0.0799	0.4299
489	0.1007	0.4264
490	0.1115	0.4171
491	0.1554	0.4092
492	0.1823	0.4007
493	0.1852	0.386
494	0.1028	0.3739
495	0.1424	0.3673
496	0.1275	0.3604
497	0.0719	0.36
498	0.1184	0.3618
499	0.0929	0.3645
500	0.1583	0.3702
501	0.1092	0.3761
502	0.1702	0.3808
503	0.0888	0.3795
504	0.0734	0.3928
505	0.1137	0.4056
506	0.1702	0.4174
507	0.1048	0.4268
508	0.1424	0.4227
509	0.1399	0.4211
510	0.0765	0.4204
511	0.0749	0.4152
512	0.0506	0.4083
513	0.0543	0.4022
514	0.0543	0.3999
515	0.0835	0.3865
516	0.0835	0.3753
517	0.0835	0.362
518	0.1476	0.3548
519	0.1554	0.3586
520	0.1852	0.3661
521	0.1759	0.3732
522	0.2129	0.3806
523	0.1349	0.3902
524	0.2364	0.3974
525	0.3321	0.4094
526	0.2436	0.4197
527	0.1671	0.4287
528	0.2503	0.4256
529	0.2002	0.4162
530	0.2034	0.4133
531	0.2258	0.4167
532	0.1969	0.4201
533	0.2002	0.4221
534	0.1969	0.4284
535	0.1969	0.4301
536	0.2364	0.4325
537	0.2193	0.4311
538	0.3087	0.4329
539	0.3053	0.4306
540	0.2918	0.4313
541	0.2988	0.4308
542	0.3019	0.424
543	0.3019	0.4226
544	0.3983	0.4208
545	0.3667	0.4132
546	0.3774	0.4114
547	0.4725	0.4078
548	0.5577	0.4035
549	0.5577	0.4015
550	0.5342	0.4023
551	0.5493	0.4043
552	0.6661	0.4067
553	0.6661	0.4069
554	0.6043	0.3971
555	0.5901	0.3883
556	0.5419	0.3852
557	0.5456	0.3783
558	0.5493	0.3744
559	0.4441	0.3721
560	0.374	0.3701
561	0.391	0.358
562	0.3807	0.346
563	0.2988	0.3384
564	0.3392	0.3334
565	0.3392	0.3361
566	0.3117	0.3387
567	0.2164	0.3318
568	0.2224	0.3305
569	0.1349	0.3276
570	0.0817	0.3251
571	0.1298	0.3244
572	0.1852	0.331
573	0.1823	0.3394
574	0.1275	0.3397
575	0.1914	0.339
576	0.2034	0.336
577	0.2364	0.3316
578	0.1399	0.3338
579	0.087	0.326
580	0.087	0.3181
581	0.1275	0.3073
582	0.1184	0.2929
583	0.0719	0.2758
584	0.1229	0.2527
585	0.1229	0.2405
586	0.0704	0.2206
587	0.1028	0.2067
588	0.1048	0.1953
589	0.0518	0.1879
590	0.0618	0.1842
591	0.107	0.1806
592	0.078	0.1794
593	0.0463	0.1806
594	0.0244	0.1864
595	0.038	0.1989
596	0.0454	0.2086
597	0.0235	0.224
598	0.0258	0.2361
599	0.0506	0.2465
600	0.0443	0.2412
601	0.0835	0.2383
602	0.0817	0.2385
603	0.0531	0.2351
604	0.0765	0.2286
605	0.0592	0.2193
606	0.0568	0.2056
607	0.0676	0.1891
608	0.0334	0.177
609	0.0341	0.1679
610	0.0734	0.1637
611	0.0676	0.1672
612	0.0555	0.1719
613	0.0967	0.1757
614	0.1643	0.1829
615	0.2436	0.1895
616	0.2609	0.1989
617	0.2002	0.2112
618	0.2645	0.2262
619	0.2645	0.2415
620	0.2258	0.255
621	0.2292	0.2646
622	0.2436	0.273
623	0.2164	0.2812
624	0.3019	0.2939
625	0.3286	0.302
626	0.3249	0.3102
627	0.3356	0.3159
628	0.374	0.3217
629	0.4864	0.328
630	0.4901	0.3309
631	0.4801	0.3359
632	0.5951	0.3451
633	0.5382	0.3543
634	0.4507	0.366
635	0.4409	0.3774
636	0.4476	0.3914
637	0.4256	0.4038
638	0.4685	0.4143
639	0.5211	0.425
640	0.5017	0.4321
641	0.4652	0.4298
642	0.5296	0.4249
643	0.5176	0.4223
644	0.4541	0.4213
645	0.4119	0.4231
646	0.384	0.4265
647	0.384	0.4297
648	0.3149	0.4305
649	0.268	0.428
650	0.1449	0.4239
651	0.2064	0.4201
652	0.1643	0.4153
653	0.1501	0.4118
654	0.2364	0.408
655	0.3249	0.4043
656	0.3117	0.4008
657	0.3426	0.3972
658	0.3631	0.3935
659	0.3667	0.3922
660	0.2575	0.3912
661	0.2503	0.3949
662	0.3087	0.3985
663	0.3321	0.406
664	0.2503	0.4127
665	0.3392	0.4209
666	0.3019	0.4285
667	0.3529	0.4328
668	0.3053	0.4311
669	0.374	0.428
670	0.4507	0.4248
671	0.5665	0.4222
672	0.4864	0.426
673	0.422	0.4329
674	0.4149	0.4252
675	0.4017	0.4205
676	0.4087	0.4155
677	0.4507	0.4121
678	0.374	0.4096
679	0.3356	0.4095
680	0.2164	0.4093
681	0.3149	0.4119
682	0.3494	0.4141
683	0.3599	0.4202
684	0.3392	0.4257
685	0.4292	0.4292
686	0.3566	0.4309
687	0.422	0.4324
688	0.3249	0.4341
689	0.4186	0.4351
690	0.3321	0.4371
691	0.3321	0.4397
692	0.3053	0.443
693	0.3983	0.4464
694	0.5055	0.4502
695	0.5419	0.4554
696	0.5758	0.4599
697	0.4685	0.4664
698	0.4369	0.4733
699	0.3872	0.4791
700	0.4087	0.486
701	0.5419	0.4903
702	0.5456	0.4928
703	0.5382	0.4954
704	0.5707	0.4996
705	0.6089	0.5057
706	0.4801	0.5104
707	0.5577	0.5125
708	0.5577	0.5076
709	0.5296	0.5075
710	0.5098	0.5093
711	0.6136	0.5156
712	0.6183	0.5208
713	0.6576	0.5224
714	0.5211	0.523
715	0.5211	0.5238
716	0.5176	0.5239
717	0.4979	0.5272
718	0.5493	0.536
719	0.4766	0.5548
720	0.5807	0.563
721	0.5382	0.574
722	0.5382	0.5835
723	0.5577	0.5978
724	0.494	0.6141
725	0.4149	0.6304
726	0.4409	0.6488
727	0.5342	0.6619
728	0.5707	0.6752
729	0.5211	0.6863
730	0.6482	0.6866
731	0.6531	0.6938
732	0.6427	0.6958
733	0.6375	0.6924
734	0.6806	0.6852
735	0.7916	0.6719
736	0.7629	0.655
737	0.7547	0.6348
738	0.6136	0.6174
739	0.6991	0.5991
740	0.712	0.588
741	0.7289	0.5864
742	0.7799	0.5836
743	0.6755	0.5913
744	0.6755	0.6059
745	0.7459	0.6218
746	0.7163	0.6452
747	0.6906	0.6652
748	0.6851	0.6804
749	0.6227	0.6948
750	0.712	0.7109
751	0.7289	0.7181
752	0.6482	0.7344
753	0.5951	0.7495
754	0.6269	0.7553
755	0.5807	0.7587
756	0.5017	0.7675
757	0.5758	0.7692
758	0.6043	0.7739
759	0.7289	0.7816
760	0.7036	0.7895
761	0.7755	0.7913
762	0.7672	0.7899
763	0.7951	0.7841
764	0.7951	0.7851
765	0.7289	0.7876
766	0.5665	0.7909
767	0.5342	0.7926
768	0.5533	0.7954
769	0.5665	0.7966
770	0.6227	0.7968
771	0.5098	0.7976
772	0.4766	0.8004
773	0.5342	0.8089
774	0.5665	0.8201
775	0.5254	0.8227
776	0.4979	0.8223
777	0.5807	0.8197
778	0.494	0.8174
779	0.4051	0.8158
780	0.3667	0.8216
781	0.2951	0.8212
Figure S1A - IUPRED Lef1
Position	IUPRED Score	Anchor Score
1	0.9168	0.9614
2	0.919	0.9514
3	0.9211	0.9405
4	0.9346	0.9315
5	0.9519	0.9192
6	0.9606	0.9083
7	0.9249	0.8893
8	0.8623	0.8732
9	0.8462	0.8619
10	0.853	0.8512
11	0.8713	0.8459
12	0.8991	0.8448
13	0.8493	0.8598
14	0.7672	0.8816
15	0.853	0.8997
16	0.7672	0.926
17	0.7459	0.9412
18	0.7629	0.9487
19	0.7881	0.9557
20	0.7843	0.9599
21	0.7982	0.9649
22	0.8235	0.9684
23	0.8421	0.9707
24	0.8279	0.967
25	0.8343	0.9593
26	0.7916	0.9471
27	0.6991	0.9236
28	0.6712	0.911
29	0.7459	0.9002
30	0.7916	0.8875
31	0.7163	0.8848
32	0.6948	0.8756
33	0.6755	0.8692
34	0.7415	0.8654
35	0.8279	0.8789
36	0.8198	0.8929
37	0.9039	0.913
38	0.9126	0.9285
39	0.9126	0.9284
40	0.8596	0.9314
41	0.8375	0.936
42	0.8421	0.9347
43	0.7459	0.937
44	0.708	0.9356
45	0.725	0.9345
46	0.6948	0.9293
47	0.6427	0.9297
48	0.6531	0.9299
49	0.7595	0.9325
50	0.8013	0.9392
51	0.7843	0.9394
52	0.8623	0.9358
53	0.7982	0.9375
54	0.7209	0.9352
55	0.7209	0.9396
56	0.6661	0.946
57	0.6427	0.9522
58	0.6269	0.9509
59	0.6269	0.9456
60	0.6043	0.9433
61	0.7036	0.9408
62	0.6661	0.9446
63	0.6183	0.9514
64	0.7036	0.9517
65	0.7415	0.9485
66	0.7163	0.9423
67	0.7415	0.9313
68	0.805	0.9163
69	0.8565	0.9093
70	0.8681	0.9068
71	0.8681	0.8965
72	0.8872	0.8854
73	0.7951	0.8691
74	0.8623	0.8465
75	0.9211	0.8389
76	0.8991	0.8346
77	0.9013	0.8287
78	0.9039	0.826
79	0.9106	0.8276
80	0.9126	0.8267
81	0.9249	0.8197
82	0.923	0.8183
83	0.9562	0.8209
84	0.9657	0.8145
85	0.9621	0.8025
86	0.9547	0.7823
87	0.9684	0.7684
88	0.9677	0.7542
89	0.9684	0.741
90	0.9693	0.7216
91	0.9381	0.7116
92	0.8765	0.7159
93	0.8623	0.7131
94	0.9126	0.7016
95	0.9106	0.7013
96	0.9126	0.7091
97	0.9168	0.7166
98	0.8765	0.7332
99	0.8741	0.7465
100	0.8565	0.7627
101	0.7672	0.7863
102	0.7369	0.7847
103	0.7209	0.7681
104	0.5901	0.7653
105	0.5055	0.7762
106	0.4831	0.7926
107	0.4507	0.8145
108	0.4476	0.8324
109	0.4409	0.8357
110	0.4017	0.8395
111	0.4087	0.8383
112	0.4725	0.8278
113	0.5901	0.8281
114	0.6043	0.8288
115	0.5176	0.8218
116	0.4801	0.8022
117	0.4541	0.7709
118	0.4652	0.7241
119	0.5577	0.6814
120	0.5577	0.6479
121	0.4901	0.6251
122	0.5854	0.6093
123	0.6136	0.6013
124	0.6322	0.586
125	0.6482	0.5828
126	0.7547	0.5723
127	0.7951	0.5685
128	0.8313	0.5674
129	0.805	0.5737
130	0.805	0.575
131	0.8343	0.5737
132	0.7718	0.5597
133	0.7843	0.54
134	0.6991	0.5304
135	0.6043	0.538
136	0.7369	0.5369
137	0.7982	0.5437
138	0.7982	0.548
139	0.7881	0.5572
140	0.7547	0.5683
141	0.6948	0.592
142	0.7672	0.6207
143	0.7916	0.6462
144	0.6991	0.6887
145	0.6755	0.7127
146	0.7843	0.7185
147	0.6906	0.7346
148	0.5992	0.7621
149	0.5992	0.7909
150	0.494	0.8148
151	0.4831	0.8328
152	0.5139	0.8424
153	0.5951	0.8471
154	0.5758	0.862
155	0.5254	0.866
156	0.5854	0.8742
157	0.5807	0.8868
158	0.562	0.8872
159	0.5665	0.8761
160	0.5665	0.8665
161	0.6183	0.8523
162	0.6906	0.8384
163	0.6906	0.8249
164	0.5807	0.8142
165	0.6806	0.7951
166	0.6755	0.7681
167	0.6806	0.7382
168	0.6906	0.7123
169	0.7843	0.6938
170	0.7799	0.6827
171	0.8681	0.6636
172	0.8872	0.6578
173	0.8765	0.6526
174	0.8198	0.6527
175	0.8198	0.6414
176	0.9039	0.6422
177	0.9057	0.6548
178	0.9057	0.6558
179	0.9126	0.6401
180	0.9013	0.634
181	0.9106	0.6237
182	0.9106	0.6245
183	0.8655	0.6226
184	0.8765	0.6113
185	0.9211	0.5918
186	0.8421	0.5926
187	0.7459	0.5887
188	0.7459	0.5809
189	0.7331	0.5948
190	0.7163	0.6201
191	0.7369	0.6334
192	0.7459	0.6567
193	0.725	0.6685
194	0.6531	0.6778
195	0.712	0.6972
196	0.7415	0.7225
197	0.6375	0.7323
198	0.6427	0.7372
199	0.6375	0.7442
200	0.6375	0.7321
201	0.5807	0.7248
202	0.5665	0.7246
203	0.4186	0.7187
204	0.5139	0.7157
205	0.5017	0.7118
206	0.5211	0.7058
207	0.6576	0.6887
208	0.7036	0.674
209	0.5577	0.6622
210	0.662	0.6533
211	0.5665	0.6608
212	0.5533	0.6545
213	0.5533	0.6449
214	0.5493	0.6382
215	0.5017	0.6351
216	0.5017	0.6351
217	0.4979	0.6354
218	0.6043	0.6395
219	0.4864	0.6407
220	0.4901	0.6414
221	0.4725	0.6449
222	0.5382	0.6361
223	0.4619	0.6402
224	0.5992	0.6424
225	0.5017	0.6468
226	0.5139	0.6419
227	0.4901	0.6337
228	0.4725	0.6258
229	0.4901	0.6245
230	0.5992	0.63
231	0.5854	0.6414
232	0.5493	0.66
233	0.5456	0.6845
234	0.5456	0.7003
235	0.5419	0.7171
236	0.6227	0.735
237	0.5211	0.7586
238	0.5211	0.7805
239	0.5055	0.803
240	0.6482	0.8162
241	0.6482	0.8243
242	0.6531	0.8286
243	0.6806	0.8183
244	0.7629	0.8105
245	0.7672	0.8053
246	0.8313	0.7967
247	0.8198	0.7822
248	0.7369	0.7645
249	0.7595	0.7452
250	0.805	0.7266
251	0.8279	0.7131
252	0.7982	0.7118
253	0.8279	0.7208
254	0.7672	0.7555
255	0.7629	0.7788
256	0.7799	0.8031
257	0.8279	0.8315
258	0.8421	0.862
259	0.8235	0.8815
260	0.8375	0.9025
261	0.8279	0.9155
262	0.8125	0.9305
263	0.8313	0.9366
264	0.8162	0.9359
265	0.8125	0.9268
266	0.8235	0.9191
267	0.8162	0.9132
268	0.8235	0.9032
269	0.8313	0.8925
270	0.7755	0.8912
271	0.7755	0.8865
272	0.6851	0.8899
273	0.708	0.8846
274	0.8125	0.8851
275	0.8765	0.8857
276	0.8792	0.8962
277	0.8713	0.902
278	0.8681	0.9033
279	0.9126	0.9068
280	0.9106	0.9018
281	0.9057	0.8866
282	0.9057	0.8643
283	0.9081	0.8292
284	0.9081	0.7916
285	0.9039	0.755
286	0.9057	0.7207
287	0.9106	0.6706
288	0.9168	0.6289
289	0.8565	0.5911
290	0.9039	0.552
291	0.9249	0.5279
292	0.9308	0.5135
293	0.9249	0.5126
294	0.9329	0.5188
295	0.9106	0.534
296	0.8235	0.557
297	0.7843	0.5849
298	0.6991	0.6258
299	0.5577	0.6549
300	0.5176	0.6811
301	0.5176	0.7049
302	0.5176	0.7237
303	0.4652	0.7468
304	0.4652	0.7606
305	0.422	0.7728
306	0.4369	0.7742
307	0.3774	0.7643
308	0.3053	0.7451
309	0.2752	0.7157
310	0.3529	0.684
311	0.2817	0.6455
312	0.2817	0.6083
313	0.2002	0.5812
314	0.2645	0.5527
315	0.2575	0.5285
316	0.2783	0.5042
317	0.346	0.4863
318	0.3599	0.4739
319	0.3529	0.4645
320	0.4541	0.4569
321	0.5017	0.4529
322	0.4292	0.4496
323	0.3631	0.4463
324	0.3983	0.4415
325	0.3983	0.4375
326	0.4256	0.4334
327	0.3053	0.4298
328	0.3704	0.426
329	0.4051	0.4235
330	0.3631	0.4225
331	0.3599	0.4213
332	0.4369	0.4199
333	0.4409	0.4196
334	0.5139	0.4218
335	0.5254	0.423
336	0.4979	0.4243
337	0.4979	0.4261
338	0.4292	0.428
339	0.3599	0.4305
340	0.433	0.4327
341	0.3566	0.4335
342	0.3249	0.433
343	0.3983	0.4332
344	0.4619	0.4326
345	0.4652	0.4314
346	0.4619	0.4307
347	0.4652	0.4298
348	0.5139	0.4304
349	0.5139	0.4318
350	0.5017	0.435
351	0.5854	0.4414
352	0.5098	0.4477
353	0.4149	0.4551
354	0.433	0.4648
355	0.4256	0.473
356	0.3019	0.4839
357	0.3215	0.4947
358	0.3019	0.5094
359	0.3872	0.5175
360	0.4801	0.5203
361	0.4901	0.5188
362	0.4619	0.5178
363	0.4801	0.5118
364	0.4766	0.5042
365	0.4766	0.4949
366	0.4725	0.4876
367	0.4685	0.4767
368	0.4619	0.4653
369	0.5342	0.4513
370	0.5176	0.4408
371	0.5533	0.4322
372	0.5456	0.427
373	0.5419	0.4219
374	0.6661	0.4209
375	0.6322	0.4191
376	0.6269	0.4172
377	0.7459	0.4148
378	0.7415	0.4137
379	0.7595	0.4129
380	0.7595	0.4127
381	0.7459	0.4109
382	0.7547	0.4128
383	0.853	0.4147
384	0.8125	0.4112
385	0.8085	0.4064
386	0.7799	0.4098
387	0.7459	0.4153
388	0.6227	0.4222
389	0.5211	0.4346
390	0.5017	0.452
391	0.4801	0.475
392	0.4582	0.5047
393	0.4292	0.5372
394	0.4901	0.5722
395	0.4541	0.5927
396	0.4292	0.6194
397	0.4017	0.6433
398	0.4051	0.6687
399	0.3667	0.6979

## Sheet: Figure S3
Figure S3B - TopFlash Luciferase reporter data
Sample	RLU (luciferase/renilla)	Mean	Standard Deviation
Negative control 1	0.0631437
Negative control 2	0.0912283
Negative control 3	0.100466	0.0849459	0.019438
S33 β-cat 10ng 1	0.800344
S33 β-cat 10ng 2	0.72252
S33 β-cat 10ng 3	0.716813	0.746559	0.0466666
S33 β-cat 25ng 1	3.46649
S33 β-cat 25ng 2	2.93244
S33 β-cat 25ng 3	2.13863	2.84585	0.668149
S33 β-cat 50ng 1	7.40438
S33 β-cat 50ng 2	7.21802
S33 β-cat 50ng 3	5.45222	6.69154	1.07732
S33 β-cat 100ng 1	12.9782
S33 β-cat 100ng 2	11.4579
S33 β-cat 100ng 3	11.5469	11.9943	0.853191
S33 aroNC 10ng 1	0.0953035
S33 aroNC 10ng 2	0.101605
S33 aroNC 10ng 3	0.129958	0.108956	0.0184594
S33 aroNC 25ng 1	0.103707
S33 aroNC 25ng 2	0.122979
S33 aroNC 25ng 3	0.110646	0.112444	0.00976101
S33 aroNC 50ng 1	0.130153
S33 aroNC 50ng 2	0.150162
S33 aroNC 50ng 3	0.132699	0.137671	0.0108917
S33 aroNC 100ng 1	0.143704
S33 aroNC 100ng 2	0.145471
S33 aroNC 100ng 3	0.156041	0.148405	0.00667151

## Sheet: Figure S5
Figure S5D - heterotypic condensate size quantification
Particle size (px^2)
β-catenin*	aroNC	ΔN	GFP
0.17	0.06	0.07	0.04
0.17	0.06	0.07	0.04
0.17	0.06	0.07	0.04
0.16	0.06	0.07	0.04
0.16	0.06	0.07	0.04
0.16	0.06	0.07	0.04
0.16	0.06	0.07	0.04
0.16	0.06	0.07	0.04
0.15	0.06	0.07	0.04
0.15	0.06	0.07	0.04
0.15	0.06	0.07	0.04
0.14	0.06	0.07	0.04
0.14	0.06	0.07	0.04
0.14	0.06	0.07	0.04
0.14	0.06	0.06	0.04
0.13	0.06	0.06	0.04
0.13	0.06	0.06	0.04
0.13	0.06	0.06	0.04
0.12	0.05	0.06	0.04
0.12	0.05	0.06	0.04
0.12	0.05	0.06	0.04
0.12	0.05	0.06	0.04
0.12	0.05	0.06	0.04
0.12	0.05	0.06	0.04
0.11	0.05	0.06	0.04
0.11	0.05	0.06	0.04
0.11	0.05	0.05	0.04
0.11	0.05	0.05	0.04
0.11	0.05	0.05	0.04
0.11	0.05	0.05	0.04
0.1	0.05	0.05	0.04
0.1	0.05	0.05	0.04
0.1	0.05	0.05	0.04
0.1	0.05	0.05	0.04
0.1	0.05	0.05	0.04
0.1	0.05	0.05	0.04
0.1	0.05	0.05	0.04
0.1	0.05	0.05	0.04
0.1	0.05	0.05	0.04
0.1	0.05	0.05	0.04
0.1	0.05	0.05	0.04
0.1	0.05	0.05	0.04
0.09	0.05	0.05	0.04
0.09	0.05	0.05	0.04
0.09	0.05	0.05	0.04
0.09	0.05	0.04	0.04
0.09	0.05	0.04	0.04
0.09	0.05	0.04	0.04
0.09	0.05	0.04	0.04
0.09	0.05	0.04	0.04
0.09	0.05	0.04	0.04
0.09	0.05	0.04	0.04
0.09	0.05	0.04	0.04
0.09	0.05	0.04	0.04
0.09	0.04	0.04	0.04
0.09	0.04	0.04	0.04
0.09	0.04	0.04	0.04
0.08	0.04	0.04	0.04
0.08	0.04	0.04	0.03
0.08	0.04	0.04	0.03
0.08	0.04	0.04	0.03
0.08	0.04	0.04	0.03
0.08	0.04	0.04	0.03
0.08	0.04	0.04	0.03
0.08	0.04	0.04	0.03
0.08	0.04	0.04	0.03
0.08	0.04	0.04	0.03
0.08	0.04	0.04	0.03
0.08	0.04	0.04	0.03
0.08	0.04	0.04	0.03
0.08	0.04	0.04	0.03
0.08	0.04	0.04	0.03
0.08	0.04	0.03	0.03
0.08	0.04	0.03	0.03
0.08	0.04	0.03	0.03
0.07	0.04	0.03	0.03
0.07	0.04	0.03	0.03
0.07	0.04	0.03	0.03
0.07	0.04	0.03	0.03
0.07	0.04	0.03	0.03
0.07	0.04	0.03	0.03
0.07	0.04	0.03	0.03
0.07	0.04	0.03	0.03
0.07	0.04	0.03	0.03
0.07	0.04	0.03	0.03
0.07	0.04	0.03	0.03
0.07	0.04	0.03	0.03
0.07	0.04	0.03	0.03
0.07	0.04	0.03	0.03
0.07	0.04	0.03	0.03
0.07	0.04	0.03	0.03
0.07	0.04	0.03	0.03
0.06	0.04	0.03	0.03
0.06	0.04	0.03	0.03
0.06	0.04	0.03	0.03
0.06	0.04	0.03	0.03
0.06	0.04	0.03	0.03
0.06	0.03	0.03	0.03
0.06	0.03	0.03	0.03
0.06	0.03	0.03	0.03
0.06	0.03	0.03	0.03
0.06	0.03	0.03	0.03
0.06	0.03	0.03	0.03
0.06	0.03	0.03	0.03
0.06	0.03	0.03	0.03
0.06	0.03	0.02	0.03
0.06	0.03	0.02	0.03
0.06	0.03	0.02	0.03
0.06	0.03	0.02	0.03
0.06	0.03	0.02	0.03
0.06	0.03	0.02	0.03
0.06	0.03	0.02	0.03
0.06	0.03	0.02	0.03
0.05	0.03	0.02	0.03
0.05	0.03	0.02	0.03
0.05	0.03	0.02	0.03
0.05	0.03	0.02	0.03
0.05	0.03	0.02	0.03
0.05	0.03	0.02	0.03
0.05	0.03	0.02	0.03
0.05	0.03	0.02	0.03
0.05	0.03	0.02	0.03
0.05	0.03	0.02	0.03
0.05	0.03	0.02	0.03
0.05	0.03	0.02	0.03
0.05	0.03	0.02	0.03
0.05	0.03	0.02	0.03
0.05	0.03	0.02	0.03
0.05	0.03	0.02	0.03
0.05	0.03	0.02	0.03
0.05	0.03	0.02	0.03
0.05	0.03	0.02	0.03
0.05	0.03	0.02	0.03
0.05	0.03	0.02	0.03
0.05	0.03	0.02	0.03
0.05	0.03	0.02	0.03
0.05	0.03	0.02	0.03
0.05	0.03	0.02	0.03
0.05	0.03	0.02	0.03
0.05	0.03	0.02	0.03
0.05	0.03	0.02	0.03
0.05	0.03	0.02	0.03
0.05	0.03	0.02	0.03
0.05	0.03	0.02	0.03
0.04	0.03	0.02	0.03
0.04	0.03	0.02	0.03
0.04	0.03	0.02	0.03
0.04	0.03	0.02	0.03
0.04	0.03	0.02	0.03
0.04	0.03	0.01	0.03
0.04	0.03	0.01	0.03
0.04	0.03	0.01	0.03
0.04	0.03	0.01	0.03
0.04	0.03	0.01	0.03
0.04	0.03	0.01	0.03
0.04	0.03	0.01	0.03
0.04	0.03	0.01	0.03
0.04	0.03	0.01	0.03
0.04	0.03	0.01	0.02
0.04	0.03	0.01	0.02
0.04	0.03	0.01	0.02
0.04	0.03	0.01	0.02
0.04	0.03	0.01	0.02
0.04	0.03	0.01	0.02
0.04	0.03	0.01	0.02
0.04	0.03	0.01	0.02
0.04	0.03	0.01	0.02
0.04	0.03	0.01	0.02
0.04	0.03	0.01	0.02
0.04	0.03	0.01	0.02
0.04	0.03	0.01	0.02
0.04	0.03	0.01	0.02
0.03	0.03	0.01	0.02
0.03	0.03	0.01	0.02
0.03	0.03	0.01	0.02
0.03	0.03	0.01	0.02
0.03	0.02	0.01	0.02
0.03	0.02	0.01	0.02
0.03	0.02	0.01	0.02
0.03	0.02	0.01	0.02
0.03	0.02	0.01	0.02
0.03	0.02	0.01	0.02
0.03	0.02	0.01	0.02
0.03	0.02	0.01	0.02
0.03	0.02	0.01	0.02
0.03	0.02	0.01	0.02
0.03	0.02	0.01	0.02
0.03	0.02	0.01	0.02
0.03	0.02	0.01	0.02
0.03	0.02	0.01	0.02
0.03	0.02	0.01	0.02
0.03	0.02	0.01	0.02
0.03	0.02	0.01	0.02
0.03	0.02	0.01	0.02
0.03	0.02	0.01	0.02
0.03	0.02	0.01	0.02
0.03	0.02	0.01	0.02
0.03	0.02	0.01	0.02
0.03	0.02	0.01	0.02
0.03	0.02	0.01	0.02
0.03	0.02	0.00965	0.02
0.03	0.02	0.00965	0.02
0.03	0.02	0.00965	0.02
0.03	0.02	0.00965	0.02
0.03	0.02	0.00965	0.02
0.03	0.02	0.00945	0.02
0.03	0.02	0.00945	0.02
0.03	0.02	0.00945	0.02
0.03	0.02	0.00926	0.02
0.03	0.02	0.00926	0.02
0.03	0.02	0.00907	0.02
0.03	0.02	0.00887	0.02
0.03	0.02	0.00887	0.02
0.03	0.02	0.00887	0.02
0.03	0.02	0.00868	0.02
0.03	0.02	0.00868	0.02
0.03	0.02	0.00849	0.02
0.03	0.02	0.0083	0.02
0.02	0.02	0.0081	0.02
0.02	0.02	0.00791	0.02
0.02	0.02	0.00791	0.02
0.02	0.02	0.00791	0.02
0.02	0.02	0.00791	0.02
0.02	0.02	0.00791	0.02
0.02	0.02	0.00772	0.02
0.02	0.02	0.00752	0.02
0.02	0.02	0.00752	0.02
0.02	0.02	0.00752	0.02
0.02	0.02	0.00752	0.02
0.02	0.02	0.00733	0.02
0.02	0.02	0.00733	0.02
0.02	0.02	0.00733	0.02
0.02	0.02	0.00733	0.02
0.02	0.02	0.00733	0.02
0.02	0.02	0.00714	0.02
0.02	0.02	0.00694	0.02
0.02	0.02	0.00694	0.02
0.02	0.02	0.00694	0.02
0.02	0.02	0.00675	0.02
0.02	0.02	0.00675	0.02
0.02	0.02	0.00656	0.02
0.02	0.02	0.00656	0.02
0.02	0.02	0.00656	0.02
0.02	0.02	0.00656	0.02
0.02	0.02	0.00656	0.02
0.02	0.02	0.00656	0.02
0.02	0.02	0.00656	0.02
0.02	0.02	0.00637	0.02
0.02	0.02	0.00637	0.02
0.02	0.02	0.00637	0.02
0.02	0.02	0.00637	0.02
0.02	0.02	0.00637	0.02
0.02	0.02	0.00617	0.02
0.02	0.02	0.00617	0.02
0.02	0.02	0.00617	0.02
0.02	0.02	0.00617	0.02
0.02	0.02	0.00598	0.02
0.02	0.02	0.00598	0.02
0.02	0.02	0.00598	0.02
0.02	0.02	0.00559	0.02
0.01	0.02	0.0054	0.02
0.01	0.02	0.0054	0.02
0.01	0.02	0.0054	0.02
0.01	0.02	0.0054	0.02
0.01	0.02	0.0054	0.02
0.01	0.02	0.0054	0.02
0.01	0.02	0.00521	0.02
0.01	0.02	0.00502	0.02
0.01	0.02	0.00502	0.02
0.01	0.02	0.00502	0.02
0.01	0.02	0.00502	0.02
0.01	0.02	0.00502	0.02
0.01	0.02	0.00502	0.02
0.01	0.02	0.00502	0.02
0.01	0.02	0.00502	0.02
0.01	0.02	0.00502	0.02
0.01	0.02	0.00502	0.02
0.00984	0.02	0.00502	0.02
0.00965	0.02	0.00482	0.02
0.00926	0.02	0.00482	0.02
0.00926	0.02	0.00482	0.02
0.00926	0.02	0.00482	0.02
0.00887	0.02	0.00482	0.02
0.00887	0.02	0.00463	0.02
0.00849	0.02	0.00463	0.02
0.0081	0.02	0.00463	0.02
0.00791	0.02	0.00463	0.02
0.00791	0.02	0.00463	0.02
0.00772	0.02	0.00444	0.02
0.00772	0.02	0.00424	0.02
0.00752	0.02	0.00424	0.02
0.00752	0.02	0.00424	0.02
0.00752	0.02	0.00424	0.02
0.00637	0.02	0.00424	0.02
0.00637	0.02	0.00405	0.02
0.00617	0.02	0.00405	0.02
0.00598	0.02	0.00405	0.02
0.00579	0.01	0.00405	0.02
0.00559	0.01	0.00405	0.02
0.0054	0.01	0.00386	0.02
0.00463	0.01	0.00386	0.02
0.00463	0.01	0.00386	0.02
0.00405	0.01	0.00386	0.02
0.00405	0.01	0.00367	0.02
0.00386	0.01	0.00367	0.02
0.00347	0.01	0.00367	0.02
0.00328	0.01	0.00367	0.02
0.00309	0.01	0.00347	0.02
0.0027	0.01	0.00347	0.02
0.0027	0.01	0.00347	0.02
0.00232	0.01	0.00328	0.02
0.00232	0.01	0.00328	0.02
0.00232	0.01	0.00328	0.02
0.00193	0.01	0.00328	0.02
0.00193	0.01	0.00309	0.02
0.00174	0.01	0.00309	0.02
0.00174	0.01	0.00309	0.02
0.00174	0.01	0.00309	0.02
0.00154	0.01	0.00309	0.02
0.00154	0.01	0.00309	0.02
0.00154	0.01	0.00309	0.02
0.00154	0.01	0.00309	0.02
0.00116	0.01	0.00309	0.02
0.00116	0.01	0.00289	0.02
0.00116	0.01	0.00289	0.02
0.000965	0.01	0.00289	0.02
0.000965	0.01	0.00289	0.02
0.000965	0.01	0.00289	0.02
0.000772	0.01	0.00289	0.02
0.000772	0.01	0.00289	0.02
0.000772	0.01	0.00289	0.02
0.000772	0.01	0.00289	0.02
0.000386	0.01	0.00289	0.02
0.000386	0.01	0.00289	0.02
0.000193	0.01	0.0027	0.02
0.000193	0.01	0.0027	0.02
	0.01	0.0027	0.02
	0.01	0.0027	0.02
	0.01	0.0027	0.02
	0.01	0.0027	0.02
	0.01	0.0027	0.02
	0.01	0.0027	0.02
	0.01	0.00251	0.02
	0.01	0.00251	0.02
	0.01	0.00251	0.01
	0.01	0.00251	0.01
	0.01	0.00232	0.01
	0.01	0.00232	0.01
	0.01	0.00232	0.01
	0.01	0.00232	0.01
	0.01	0.00232	0.01
	0.01	0.00232	0.01
	0.01	0.00232	0.01
	0.01	0.00232	0.01
	0.01	0.00232	0.01
	0.01	0.00232	0.01
	0.01	0.00232	0.01
	0.01	0.00232	0.01
	0.01	0.00212	0.01
	0.01	0.00212	0.01
	0.01	0.00212	0.01
	0.01	0.00212	0.01
	0.01	0.00212	0.01
	0.01	0.00212	0.01
	0.01	0.00212	0.01
	0.01	0.00212	0.01
	0.01	0.00193	0.01
	0.01	0.00193	0.01
	0.00984	0.00193	0.01
	0.00984	0.00193	0.01
	0.00965	0.00193	0.01
	0.00965	0.00193	0.01
	0.00965	0.00193	0.01
	0.00965	0.00193	0.01
	0.00945	0.00193	0.01
	0.00945	0.00193	0.01
	0.00926	0.00193	0.01
	0.00926	0.00174	0.01
	0.00926	0.00174	0.01
	0.00907	0.00174	0.01
	0.00907	0.00174	0.01
	0.00907	0.00174	0.01
	0.00907	0.00174	0.01
	0.00907	0.00174	0.01
	0.00887	0.00174	0.01
	0.00887	0.00154	0.01
	0.00887	0.00154	0.01
	0.00887	0.00154	0.01
	0.00887	0.00154	0.01
	0.00868	0.00154	0.01
	0.00868	0.00154	0.01
	0.00868	0.00154	0.01
	0.00849	0.00154	0.01
	0.00849	0.00154	0.01
	0.00849	0.00135	0.01
	0.00849	0.00135	0.01
	0.0083	0.00135	0.01
	0.0081	0.00135	0.01
	0.0081	0.00135	0.01
	0.0081	0.00135	0.01
	0.0081	0.00135	0.01
	0.00791	0.00135	0.01
	0.00791	0.00135	0.01
	0.00791	0.00135	0.01
	0.00791	0.00116	0.01
	0.00791	0.00116	0.01
	0.00772	0.00116	0.01
	0.00772	0.00116	0.01
	0.00772	0.00116	0.01
	0.00772	0.00116	0.01
	0.00752	0.00116	0.01
	0.00752	0.00116	0.01
	0.00752	0.00116	0.01
	0.00733	0.00116	0.01
	0.00733	0.00116	0.01
	0.00733	0.00116	0.01
	0.00733	0.000965	0.01
	0.00714	0.000965	0.01
	0.00714	0.000965	0.01
	0.00714	0.000965	0.01
	0.00694	0.000965	0.01
	0.00694	0.000965	0.01
	0.00694	0.000965	0.01
	0.00694	0.000772	0.01
	0.00675	0.000772	0.01
	0.00675	0.000772	0.01
	0.00675	0.000772	0.01
	0.00675	0.000772	0.01
	0.00675	0.000772	0.01
	0.00675	0.000772	0.01
	0.00675	0.000772	0.01
	0.00675	0.000772	0.01
	0.00656	0.000772	0.01
	0.00656	0.000772	0.01
	0.00637	0.000772	0.01
	0.00637	0.000772	0.01
	0.00637	0.000772	0.01
	0.00617	0.000772	0.01
	0.00617	0.000579	0.01
	0.00617	0.000579	0.01
	0.00617	0.000579	0.01
	0.00598	0.000579	0.01
	0.00598	0.000579	0.01
	0.00598	0.000579	0.01
	0.00579	0.000579	0.01
	0.00579	0.000579	0.01
	0.00579	0.000579	0.01
	0.00579	0.000579	0.01
	0.00579	0.000579	0.01
	0.00559	0.000579	0.01
	0.00559	0.000579	0.01
	0.00559	0.000386	0.01
	0.00559	0.000386	0.01
	0.0054	0.000386	0.01
	0.0054	0.000386	0.01
	0.0054	0.000386	0.01
	0.0054	0.000386	0.01
	0.0054	0.000386	0.01
	0.0054	0.000386	0.01
	0.0054	0.000386	0.01
	0.00502	0.000386	0.01
	0.00502	0.000386	0.01
	0.00502	0.000386	0.01
	0.00502	0.000386	0.01
	0.00502	0.000386	0.01
	0.00502	0.000386	0.01
	0.00502	0.000386	0.01
	0.00502	0.000386	0.01
	0.00482	0.000386	0.01
	0.00482	0.000386	0.01
	0.00482	0.000193	0.01
	0.00482	0.000193	0.01
	0.00482	0.000193	0.01
	0.00482	0.000193	0.01
	0.00482	0.000193	0.01
	0.00463	0.000193	0.01
	0.00463	0.000193	0.01
	0.00463	0.000193	0.01
	0.00463	0.000193	0.01
	0.00463	0.000193	0.01
	0.00463	0.000193	0.01
	0.00463	0.000193	0.01
	0.00463	0.000193	0.01
	0.00444	0.000193	0.01
	0.00444	0.000193	0.01
	0.00444	0.000193	0.01
	0.00444	0.000193	0.01
	0.00444	0.000193	0.01
	0.00424	0.000193	0.01
	0.00424	0.000193	0.01
	0.00424		0.01
	0.00424		0.01
	0.00405		0.01
	0.00405		0.01
	0.00405		0.01
	0.00405		0.01
	0.00386		0.01
	0.00367		0.01
	0.00367		0.01
	0.00367		0.01
	0.00367		0.01
	0.00367		0.01
	0.00347		0.01
	0.00347		0.00984
	0.00347		0.00984
	0.00347		0.00984
	0.00347		0.00984
	0.00328		0.00965
	0.00328		0.00965
	0.00328		0.00965
	0.00328		0.00965
	0.00328		0.00965
	0.00328		0.00965
	0.00309		0.00965
	0.00309		0.00965
	0.00309		0.00965
	0.00309		0.00945
	0.00309		0.00945
	0.00289		0.00945
	0.00289		0.00926
	0.00289		0.00926
	0.0027		0.00926
	0.0027		0.00926
	0.0027		0.00907
	0.0027		0.00907
	0.0027		0.00907
	0.00251		0.00907
	0.00251		0.00907
	0.00251		0.00887
	0.00251		0.00887
	0.00251		0.00887
	0.00251		0.00887
	0.00251		0.00887
	0.00251		0.00887
	0.00251		0.00887
	0.00251		0.00887
	0.00251		0.00868
	0.00232		0.00868
	0.00232		0.00868
	0.00232		0.00868
	0.00232		0.00868
	0.00232		0.00849
	0.00212		0.00849
	0.00212		0.0083
	0.00212		0.0083
	0.00212		0.0083
	0.00212		0.0083
	0.00212		0.0083
	0.00212		0.0083
	0.00212		0.0083
	0.00193		0.0083
	0.00193		0.0081
	0.00193		0.0081
	0.00193		0.0081
	0.00193		0.0081
	0.00193		0.0081
	0.00193		0.00791
	0.00193		0.00791
	0.00174		0.00791
	0.00174		0.00791
	0.00174		0.00791
	0.00174		0.00791
	0.00174		0.00791
	0.00174		0.00772
	0.00174		0.00772
	0.00174		0.00772
	0.00174		0.00772
	0.00174		0.00772
	0.00174		0.00752
	0.00154		0.00752
	0.00154		0.00752
	0.00154		0.00752
	0.00154		0.00752
	0.00154		0.00752
	0.00154		0.00752
	0.00154		0.00752
	0.00154		0.00752
	0.00154		0.00752
	0.00154		0.00733
	0.00154		0.00733
	0.00154		0.00733
	0.00135		0.00733
	0.00135		0.00733
	0.00135		0.00733
	0.00135		0.00733
	0.00116		0.00733
	0.00116		0.00714
	0.00116		0.00714
	0.00116		0.00714
	0.00116		0.00714
	0.00116		0.00714
	0.00116		0.00714
	0.000965		0.00714
	0.000965		0.00714
	0.000965		0.00694
	0.000772		0.00694
	0.000772		0.00694
	0.000772		0.00694
	0.000772		0.00694
	0.000772		0.00694
	0.000579		0.00694
	0.000579		0.00694
	0.000579		0.00675
	0.000579		0.00675
	0.000579		0.00675
	0.000579		0.00675
	0.000386		0.00675
	0.000386		0.00675
	0.000386		0.00675
	0.000386		0.00675
	0.000386		0.00675
	0.000386		0.00675
	0.000386		0.00675
	0.000386		0.00656
	0.000193		0.00656
	0.000193		0.00656
	0.000193		0.00656
	0.000193		0.00656
	0.000193		0.00656
	0.000193		0.00656
	0.000193		0.00656
	0.000193		0.00656
	0.000193		0.00656
	0.000193		0.00656
			0.00637
			0.00637
			0.00637
			0.00637
			0.00617
			0.00617
			0.00617
			0.00617
			0.00617
			0.00617
			0.00617
			0.00617
			0.00598
			0.00598
			0.00598
			0.00598
			0.00598
			0.00579
			0.00579
			0.00579
			0.00579
			0.00579
			0.00579
			0.00579
			0.00579
			0.00579
			0.00579
			0.00579
			0.00559
			0.00559
			0.00559
			0.00559
			0.00559
			0.00559
			0.00559
			0.00559
			0.00559
			0.0054
			0.0054
			0.0054
			0.0054
			0.0054
			0.0054
			0.0054
			0.0054
			0.00521
			0.00521
			0.00521
			0.00521
			0.00521
			0.00521
			0.00521
			0.00521
			0.00521
			0.00502
			0.00502
			0.00502
			0.00502
			0.00502
			0.00502
			0.00502
			0.00502
			0.00502
			0.00502
			0.00502
			0.00502
			0.00502
			0.00482
			0.00482
			0.00482
			0.00482
			0.00482
			0.00482
			0.00482
			0.00463
			0.00463
			0.00463
			0.00463
			0.00463
			0.00463
			0.00463
			0.00463
			0.00463
			0.00463
			0.00463
			0.00444
			0.00444
			0.00444
			0.00444
			0.00444
			0.00424
			0.00424
			0.00424
			0.00424
			0.00424
			0.00424
			0.00424
			0.00424
			0.00424
			0.00424
			0.00405
			0.00405
			0.00405
			0.00405
			0.00405
			0.00405
			0.00405
			0.00405
			0.00405
			0.00405
			0.00386
			0.00386
			0.00386
			0.00386
			0.00386
			0.00386
			0.00386
			0.00367
			0.00367
			0.00367
			0.00367
			0.00367
			0.00367
			0.00367
			0.00367
			0.00367
			0.00367
			0.00367
			0.00367
			0.00367
			0.00367
			0.00367
			0.00347
			0.00347
			0.00347
			0.00347
			0.00347
			0.00347
			0.00347
			0.00328
			0.00328
			0.00328
			0.00328
			0.00328
			0.00328
			0.00328
			0.00328
			0.00328
			0.00328
			0.00309
			0.00309
			0.00309
			0.00309
			0.00309
			0.00309
			0.00309
			0.00309
			0.00309
			0.00289
			0.00289
			0.00289
			0.00289
			0.00289
			0.0027
			0.0027
			0.0027
			0.0027
			0.0027
			0.0027
			0.0027
			0.00251
			0.00251
			0.00251
			0.00251
			0.00251
			0.00251
			0.00251
			0.00251
			0.00232
			0.00232
			0.00232
			0.00232
			0.00232
			0.00232
			0.00232
			0.00232
			0.00232
			0.00232
			0.00232
			0.00232
			0.00212
			0.00212
			0.00212
			0.00212
			0.00212
			0.00212
			0.00193
			0.00193
			0.00193
			0.00193
			0.00193
			0.00193
			0.00193
			0.00193
			0.00193
			0.00174
			0.00174
			0.00174
			0.00174
			0.00174
			0.00174
			0.00174
			0.00174
			0.00154
			0.00154
			0.00154
			0.00154
			0.00154
			0.00135
			0.00135
			0.00135
			0.00135
			0.00135
			0.00135
			0.00135
			0.00135
			0.00116
			0.00116
			0.00116
			0.00116
			0.00116
			0.00116
			0.00116
			0.00116
			0.000965
			0.000965
			0.000965
			0.000965
			0.000965
			0.000772
			0.000772
			0.000772
			0.000772
			0.000772
			0.000772
			0.000772
			0.000772
			0.000772
			0.000579
			0.000579
			0.000579
			0.000579
			0.000579
			0.000579
			0.000579
			0.000579
			0.000386
			0.000386
			0.000386
			0.000386
			0.000386
			0.000386
			0.000386
			0.000386
			0.000193
			0.000193
			0.000193
			0.000193
			0.000193
			0.000193
			0.000193
			0.000193
			0.000193
			0.000193
			0.000193
			0.000193

[truncated: 6 more sheets: Figure S6, Figure S8, Figure S11, Figure S12, Figure S13, Figure S18]
